# Supplementary material for: Which Factors Influence the Need for Inpatient Aftercare of Elderly Patients After Hospital Treatment for Proximal Humerus Fractures?
Source: Geriatr Orthop Surg Rehabil. 2025 Mar 18;16:21514593251325365. doi: 10.1177/21514593251325365 (PMC11915286; doi:10.1177/21514593251325365)
Supplement: Supplemental Material - Which Factors Influence the Need for Inpatient Aftercare of Elderly Patients After Hospital Treatment for Proximal Humerus Fractures? [file sj-xlsx-1-gos-10.1177_21514593251325365.xlsx]

## Sheet: Supplement 1
Table Analyzed	Datensatz Humerusfrakturen
Dependent variable	Entlassung
Regression type	Logistic regression
Comparison of models
Null hypothesis	Model 2
Alternative hypothesis	Model 1
P value	P=.398
Conclusion (alpha = 0.05)	Do not reject null hypothesis
Preferred model	Model 2
Likelihood ratio	10.5
Model 1
Parameter estimates	Variable	Estimate	Standard error	95% CI (profile likelihood)
Î²0	Intercept	-6.9	2.07	-11.4 to -3.16
Î²1	Alter	0.0733	0.019	0.0382 to 0.113
Î²2	Geschlecht[2]	-0.0699	0.417	-0.889 to 0.757
Î²3	BMI	-0.0493	0.0358	-0.122 to 0.0184
Î²4	Maligne Begleiterkrankung[1]	0.0108	0.568	-1.13 to 1.11
Î²5	Vorerkrankungen[3]	0.75	1.28	-1.52 to 3.91
Î²6	Vorerkrankungen[1]	0.209	1.17	-1.78 to 3.24
Î²7	Vorerkrankungen[2]	0.566	1.26	-1.66 to 3.70
Î²8	ASA	0.647	0.329	0.00466 to 1.30
Î²9	Diabetes mellitus[1]	0.928	0.451	0.0556 to 1.83
Î²10	Immunsuppressiva[1]	1.45	1.3	-1.70 to 3.95
Î²11	Rauchen[1]	-0.85	0.566	-2.03 to 0.216
Î²12	Substanzmissbrauch[1]	-0.063	0.722	-1.57 to 1.32
Odds ratios	Variable	Estimate	95% CI (profile likelihood)
Î²0	Intercept	0.00101	1.16e-005 to 0.0425
Î²1	Alter	1.08	1.04 to 1.12
Î²2	Geschlecht[2]	0.932	0.411 to 2.13
Î²3	BMI	0.952	0.885 to 1.02
Î²4	Maligne Begleiterkrankung[1]	1.01	0.322 to 3.04
Î²5	Vorerkrankungen[3]	2.12	0.219 to 49.7
Î²6	Vorerkrankungen[1]	1.23	0.169 to 25.5
Î²7	Vorerkrankungen[2]	1.76	0.191 to 40.6
Î²8	ASA	1.91	1.00 to 3.68
Î²9	Diabetes mellitus[1]	2.53	1.06 to 6.26
Î²10	Immunsuppressiva[1]	4.28	0.183 to 51.7
Î²11	Rauchen[1]	0.427	0.132 to 1.24
Î²12	Substanzmissbrauch[1]	0.939	0.209 to 3.76
Sig. diff. than zero?	Variable	|Z|	P value	P value summary
Î²0	Intercept	3.34	<.001	***
Î²1	Alter	3.85	<.001	***
Î²2	Geschlecht[2]	0.168	0.867	ns
Î²3	BMI	1.38	0.168	ns
Î²4	Maligne Begleiterkrankung[1]	0.0191	0.985	ns
Î²5	Vorerkrankungen[3]	0.587	0.557	ns
Î²6	Vorerkrankungen[1]	0.179	0.858	ns
Î²7	Vorerkrankungen[2]	0.449	0.654	ns
Î²8	ASA	1.97	0.049	*
Î²9	Diabetes mellitus[1]	2.06	0.039	*
Î²10	Immunsuppressiva[1]	1.12	0.262	ns
Î²11	Rauchen[1]	1.5	0.133	ns
Î²12	Substanzmissbrauch[1]	0.0873	0.93	ns
Model diagnostics	Degrees of Freedom	AICc	Negative log likelihood value	Model deviance, G squared
Intercept-only model	232	285	142	283
Selected model	220	232	102	205
Multicollinearity	Variable	VIF	R2 with other variables
Î²0	Intercept
Î²1	Alter	1.59	0.373
Î²2	Geschlecht[2]	1.25	0.199
Î²3	BMI	1.09	0.0842
Î²4	Maligne Begleiterkrankung[1]	1.08	0.0705
Î²5	Vorerkrankungen[3]	4.74	0.789
Î²6	Vorerkrankungen[1]	4.38	0.771
Î²7	Vorerkrankungen[2]	4.16	0.76
Î²8	ASA	1.81	0.448
Î²9	Diabetes mellitus[1]	1.19	0.162
Î²10	Immunsuppressiva[1]	1.03	0.0302
Î²11	Rauchen[1]	1.42	0.297
Î²12	Substanzmissbrauch[1]	1.47	0.32
Area under the ROC curve
Area	0.837
Std. Error	0.026
95% confidence interval	0.786 to 0.888
P value	<.001
Classification table	Predicted nach Hause	Predicted Verlegung	Total	% Correctly classified
Observed nach Hause	144	20	164	87.8
Observed Verlegung	34	35	69	50.7
Total	178	55	233	76.8
Negative predictive power (%)	80.9
Positive predictive power (%)	63.6
Classification cutoff	0.5
Pseudo R squared
Tjur's R squared	0.299
Nagelkerke's R squared	0.406
Hypothesis tests	Statistic	P value	Null hypothesis	Reject Null Hypothesis?	P value summary
Hosmer-Lemeshow	8.38	0.397	Selected model is correct	No	ns
Log-likelihood ratio (G squared)	78.3	<.001	Simpler (intercept-only) model is correct	Yes	***
Model 2
Parameter estimates	Variable	Estimate	Standard error	95% CI (profile likelihood)
Î²0	Intercept	-9.22	1.37	-12.1 to -6.72
Î²1	Alter	0.0841	0.0161	0.0543 to 0.118
Î²2	ASA	0.881	0.268	0.371 to 1.43
Odds ratios	Variable	Estimate	95% CI (profile likelihood)
Î²0	Intercept	9,91e-005	5.47e-006 to 0.00121
Î²1	Alter	1.09	1.06 to 1.12
Î²2	ASA	2.41	1.45 to 4.16
Sig. diff. than zero?	Variable	|Z|	P value	P value summary
Î²0	Intercept	6.72	<.001	***
Î²1	Alter	5.22	<.001	***
Î²2	ASA	3.29	0.001	**
Model diagnostics	Degrees of Freedom	AICc	Negative log likelihood value	Model deviance, G squared
Intercept-only model	232	285	142	283
Selected model	230	221	108	215
Multicollinearity	Variable	VIF	R2 with other variables
Î²0	Intercept
Î²1	Alter	1.15	0.131
Î²2	ASA	1.15	0.131
Area under the ROC curve
Area	0.82
Std. Error	0.0281
95% confidence interval	0.765 to 0.875
P value	<.001
Classification table	Predicted nach Hause	Predicted Verlegung	Total	% Correctly classified
Observed nach Hause	147	17	164	89.6
Observed Verlegung	39	30	69	43.5
Total	186	47	233	76
Negative predictive power (%)	79
Positive predictive power (%)	63.8
Classification cutoff	0.5
Pseudo R squared
Tjur's R squared	0.264
Nagelkerke's R squared	0.359
Hypothesis tests	Statistic	P value	Null hypothesis	Reject Null Hypothesis?	P value summary
Hosmer-Lemeshow	2.09	0.978	Selected model is correct	No	ns
Log-likelihood ratio (G squared)	67.8	<.001	Simpler (intercept-only) model is correct	Yes	***
Data summary
Rows in table	295
Rows skipped (missing data)	62
Rows analyzed (#observations)	233
Number of Verlegung	69
Number of nach Hause	164
Number of parameter estimates	13
#observations/#parameters	17.9
# of Verlegung/#parameters	5.3
# of nach Hause/#parameters	12.6
