# Supplementary material for: Which Factors Influence the Need for Inpatient Aftercare of Elderly Patients After Hospital Treatment for Proximal Humerus Fractures?
Source: Geriatr Orthop Surg Rehabil. 2025 Mar 18;16:21514593251325365. doi: 10.1177/21514593251325365 (PMC11915286; doi:10.1177/21514593251325365)
Supplement: Supplemental Material - Which Factors Influence the Need for Inpatient Aftercare of Elderly Patients After Hospital Treatment for Proximal Humerus Fractures? [file sj-xlsx-2-gos-10.1177_21514593251325365.xlsx]

## Sheet: Supplement 2
Table Analyzed	Datensatz Humerusfrakturen
Dependent variable	Entlassung
Regression type	Logistic regression
Comparison of models
Simpler model	Model 2
Probability it is correct	15.8%
Alternative model	Model 1
Probability it is correct	84.2%
Ratio of probabilities	5.33
Preferred model	Model 1
Difference in AICc	3.35
Model 1
Parameter estimates	Variable	Estimate	Standard error	95% CI (profile likelihood)
Î²0	Intercept	-8.1	1.12	-10.4 to -6.04
Î²1	Behandlungsart[2]	0.866	0.371	0.137 to 1.60
Î²2	Alter	0.0701	0.0133	0.0453 to 0.0977
Î²3	ASA	0.733	0.237	0.277 to 1.21
Odds ratios	Variable	Estimate	95% CI (profile likelihood)
Î²0	Intercept	0.000303	2.91e-005 to 0.00237
Î²1	Behandlungsart[2]	2.38	1.15 to 4.93
Î²2	Alter	1.07	1.05 to 1.10
Î²3	ASA	2.08	1.32 to 3.35
Sig. diff. than zero?	Variable	|Z|	P value	P value summary
Î²0	Intercept	7.24	<.001	***
Î²1	Behandlungsart[2]	2.34	0.02	*
Î²2	Alter	5.26	<.001	***
Î²3	ASA	3.09	0.002	**
Model diagnostics	Degrees of Freedom	AICc	Negative log likelihood value	Model deviance, G squared
Intercept-only model	294	353	175	351
Selected model	291	277	134	269
Multicollinearity	Variable	VIF	R2 with other variables
Î²0	Intercept
Î²1	Behandlungsart[2]	1.03	0.0297
Î²2	Alter	1.19	0.16
Î²3	ASA	1.19	0.156
Area under the ROC curve
Area	0.823
Std. Error	0.0261
95% confidence interval	0.772 to 0.874
P value	<.001
Classification table	Predicted nach Hause	Predicted Verlegung	Total	% Correctly classified
Observed nach Hause	195	17	212	92
Observed Verlegung	47	36	83	43.4
Total	242	53	295	78.3
Negative predictive power (%)	80.6
Positive predictive power (%)	67.9
Classification cutoff	0.5
Pseudo R squared
Tjur's R squared	0.265
Nagelkerke's R squared	0.348
Hypothesis tests	Statistic	P value	Null hypothesis	Reject Null Hypothesis?	P value summary
Hosmer-Lemeshow	3.05	0.931	Selected model is correct	No	ns
Log-likelihood ratio (G squared)	81.8	<.001	Simpler (intercept-only) model is correct	Yes	***
Model 2
Parameter estimates	Variable	Estimate	Standard error	95% CI (profile likelihood)
Î²0	Intercept	-8.49	1.14	-10.9 to -6.39
Î²1	Alter	0.0765	0.0134	0.0514 to 0.104
Î²2	ASA	0.77	0.237	0.315 to 1.25
Odds ratios	Variable	Estimate	95% CI (profile likelihood)
Î²0	Intercept	0.000205	1.90e-005 to 0.00168
Î²1	Alter	1.08	1.05 to 1.11
Î²2	ASA	2.16	1.37 to 3.49
Sig. diff. than zero?	Variable	|Z|	P value	P value summary
Î²0	Intercept	7.45	<.001	***
Î²1	Alter	5.69	<.001	***
Î²2	ASA	3.25	0.001	**
Model diagnostics	Degrees of Freedom	AICc	Negative log likelihood value	Model deviance, G squared
Intercept-only model	294	353	175	351
Selected model	292	280	137	274
Multicollinearity	Variable	VIF	R2 with other variables
Î²0	Intercept
Î²1	Alter	1.18	0.15
Î²2	ASA	1.18	0.15
Area under the ROC curve
Area	0.808
Std. Error	0.0267
95% confidence interval	0.755 to 0.860
P value	<.001
Classification table	Predicted nach Hause	Predicted Verlegung	Total	% Correctly classified
Observed nach Hause	195	17	212	92
Observed Verlegung	48	35	83	42.2
Total	243	52	295	78
Negative predictive power (%)	80.2
Positive predictive power (%)	67.3
Classification cutoff	0.5
Pseudo R squared
Tjur's R squared	0.242
Nagelkerke's R squared	0.328
Hypothesis tests	Statistic	P value	Null hypothesis	Reject Null Hypothesis?	P value summary
Hosmer-Lemeshow	5.38	0.716	Selected model is correct	No	ns
Log-likelihood ratio (G squared)	76.4	<.001	Simpler (intercept-only) model is correct	Yes	***
Data summary
Rows in table	295
Rows skipped (missing data)	0
Rows analyzed (#observations)	295
Number of Verlegung	83
Number of nach Hause	212
Number of parameter estimates	4
#observations/#parameters	73.8
# of Verlegung/#parameters	20.8
# of nach Hause/#parameters	53
